# Supplementary material for: High-Density Lipoprotein Particles, Inflammation, and Coronary Heart Disease Risk
Source: Nutrients. 2025 Mar 28;17(7):1182. doi: 10.3390/nu17071182 (PMC11990870; doi:10.3390/nu17071182)
Supplement: Supplementary file 1 [file nutrients-17-01182-s001.zip]

Archive with 1 entries (1 files):
- nutrients-3485990-supplementary.pdf
